# Supplementary material for: Cytoplasmic condensation induced by membrane damage is associated with antibiotic lethality
Source: Nat Commun. 2021 Apr 19;12:2321. doi: 10.1038/s41467-021-22485-6 (PMC8055701; doi:10.1038/s41467-021-22485-6)
Supplement: Supplementary file 15 — Source Data [file 41467_2021_22485_MOESM15_ESM.xlsx]

## Sheet: Figure 1e
Percentage length contraction after shock
Untreated	Kanamycin, turgid	Kanamycin, condensed	Kanamycin, lysed	Ciprofloxacin, turgid	Ciprofloxacin, condensed	Ciprofloxacin, lysed
0.1069	0.02	-0.0003	0	0.1237	0.0469	0
0.0325	0.0171	-0.0037	0	0.1028	-0.0049	0
0.0693	0.0086	-0.026	0	0.048	0	0
0.0515	0.0086	-0.0002	0	0.0525	0	0
0.1138	0.0006	-0.002	0	0.0531	0	0
0.0776	0.0001	0.0067	0	0.1282	0.0141	0
0.1014	0.0129	0.0005	0	0.066	0	0
0.0981	0.0047	0.013	0	0.0636	0.0098	0
0.043	0.0081	0.0061	0	0.0999	0	0
0.0884	0.0042	-0.0033	0	0	0	0
0.084	0.0069	0.0155	0.0572	0	0	0
0.0538	0.0006	-0.002	0	0.1279	-0.0135	0
0.0567	0.0086	0.0349	0	0.0458	0	0
0.0358	0.0151	-0.002	0	0.0964	0	0
0.1074	0.016	0.0068	0	0.0741	0	-0.0295
0.089	0.0151	0.01	0	0.0517	0	0.0055
0.0615	0.0031	0.01	0	0.0299	0	-0.0516
0.0725	0.013	0.0101	0	0.06	0	0
0.027	0.0013	-0.003	0	0.0358	0	0
0.0605	0.0087	-0.0039	0	0.0827	0	0.0001
0.1079	0.0133	0.0336	0	0.0223	0
0.0213	0.0107	0.022	0		0
0.0735	-0.0007	0.0033	0		0.0123
0.0822	-0.0031	0.0218	0
0.0553	0.0064	0.005	0
	0.0012	0.0029	0
	0.0048	0.0086	0
	0.1436	-0.0033	0
	0.0944	0.0057	0
	0.1009	0.0069	0.0607
	0.0095	-0.0082	-0.059
	0.0592	0.0079
	0.0951	0.0011
	0.0865	0.0001
	0.0868	0.1215
	0.1516	0.0016
	0.104	0.0062
	0.0885	-0.0062
	0.0832	-0.0093
	0.1151	0.0002
	0.1232	0.002
	0.0765	-0.0112
	0.1129	-0.0086
	0.1031	0.1401
	0.0991	-0.0066
	0.0839	0.0517
	0.0852	0.0096
	0.1331	0.004
	0.0947	0.0033
	0.085	-0.0001
	0.0669	0.0027
	0.1323	0.0054
	0.0911
	0.0675
	0.0459
	0.0921
	0.0066
	0.0312
	0.1655
	0.1259
	0.1467

## Sheet: Figure 1f
Elastic modulus (kPa)
Untreated	#1	#2
552	464	1565
674	711.9	1002
477	650.1	843.9
485	771.3	898.9
538	830	1100
472	788.2	1023
685	804.4	1038
416.8	732.5	829.8
528.3	697.1	974.3
563.2	727.9	738.9
637.2	650.4	881.9
275.3	451.3	1272
317.3	605.3	543
246.5	455.9	539.5
887.4	575.6	628.4
552.6	777.3	561
682.4	553.6	876.9
662.1	425.6	913.9
623.3	604.4	971.7
249.4	662.8	975.3
559.8	648.8	965
762.3	826.7	820.7
576.4	649.3	984.7
621.3	707.6	892.7
660.4	568.7	796
481.6	489.2	634.8
699.9	508.5	1057
481.2	694.1	1028
	525.5	803.1
	508.3	924.4
	569.4	943.7
	809.8	1038
	877.1

## Sheet: Figure 1g
Relative SYTOX intensity
Kanamycin, untreated	Kanamycin, turgid	Kanamycin, condensed	Kanamycin, lysed	Ciprofloxacin, untreated	Ciprofloxacin, turgid	Ciprofloxacin, condensed	Ciprofloxacin, lysed
0.7	1	0.92	1.8	1.2	0.28	6.1	2.1
1.3	1	0.58	2.3	1.2	0.6	7	3.2
0.9	0.4	4.5	1.5	1	0.65	0.26	0.77
1.3	1	1.1	0.45	1.1	1.6	3.4	0.66
0.6	1	1.3	1.4	1	0.89	1.6	4
1.1	1	1.2	4.5	1.1	1.1	2.7	0.94
1.1	0.5	0.38	1.6	1.3	1.2	2.4	6.2
1.1	1	0.86	0.57	1.1	0.68	5.6	4.4
0.7	0.9	0.53	4.9	1.2	2.2	0.68	5
1	0.7	0.57	4.2	1.2	2	0.5	5.5
0.7	0.9	-0.011	7.5	1.2	1.9	1.4	5.3
0.8	1	0.62	8.6	1.1	0.58	2.1	2.3
0.9	1	0.74	-0.96	0.6	0.55	2	0.058
0.9	0.9	0.4	15	0.6	0.87	3.6	0.4
0.7	0.3	-0.026	15	1.3	0.96	2.5	0.27
0.7	0.7	4.4	-0.62	0.8	1	5.8	0.51
1.1	0.5	0.81	11	1.1	1.7	1.1	2.3
0.7	2	-0.85	-0.15	0.8	0.69	0.51	2.6
1.1	1	3.4	0.63	1.1	1	1.2	2.5
1.4	0.07	1.2	-4.5	1.1	0.31	3.1	2.7
1	1	0.87	8.1	0.7	0.88	0.76
0.9	-0.02	1.4	2.8	1.3	0.83	3.1
1.3	1	1.7	1.8	0.8	0.75	1.6
1.3	1	-0.56	1.9	0.8	0.76	1.1
1.3	1	0.86	1.6	1.2		0.95
1	2	1	1.8	1		0.57
1.1	2	0.94	5.5	1		2.5
0.9	1	1.6	2.4	1
1	2	-0.26	1.3	0.7
1.2	1	0.6	-0.57	1
	1	0.54	1.7
	0.3	0.84	1.6
	0.9	0.63	1.5
	0.5	0.0045	2.3
	0.3
	2

## Sheet: Figure 1h
Relative DiBAC4(3) intensity
Kanamycin, untreated	Kanamycin, turgid	Kanamycin, condensed	Kanamycin, lysed	Ciprofloxacin, untreated	Ciprofloxacin, turgid	Ciprofloxacin, condensed	Ciprofloxacin, lysed
1.5	2.3	0.43	20	1.8	0.64	21	17
1.5	1.9	1.8	8.1	0.9	0.6	1.3	1.3
1.3	0.55	0.46	39	1.5	0.65	18	12
1.9	0.26	0.86	15	1.9	0.61	1.3	1.3
1.1	0.69	9.8	19	-0.2	1.3	26	20
0.6	0.36	12	33	0.4	0.94	1.3	11
0	-0.015	12	21	0.6	2.6	1.3	21
1.7	0.0054	0.16	31	0.6	0.62	5.9	16
1.6	0.022	0.086	18	1.5	1.1	8.3	8.9
0.8	0.0097	0.62	23	0.7	0.95	7.1	11
0.1	1.3	2.7	16	0.6	1.1	17	0.88
0.9	0.8	1.1	0.25	1.9	1.2	9.5	9.6
0.9	4.9	1	27	1.3	1	7.8	5.8
1.5	2.5	0.57	17	1.5	1	15	9.5
1.6	0.44	-0.24	21	1.2	1.1	16	19
1	0.11	0.34	30	1.9	1.1	11	31
0.3	1.1	0.2	52	1.5	0.74	13	6.9
0.6	1.4	4.9	53	1.3	1.4	16	6.1
1.6	0.51	5.7	18	1.2	0.45	4.5	7.1
-0.2	0.55	-0.18	14	1.6	2.7	18	17
1.6	3.6	-0.65	12	2	1.4	7.7
0.6	0.22	0.087	13	1.9	0.77	10
1.2	0.73	5.8	12	0.2	0.94	15
3.6	-0.082	10		2	1.3	19
0.4	0.28	-0.071		1.6	0.94	6.2
1.3	3			1.8	0.63	12
1.1	2.3			2	0.69
0.4	-0.071			0.5	0.12
1.6	0.62			1.2	-0.047
0.5	-0.17			1	1.5
					1.2
					0.92
					0.29
					0.25
					1.3
					0.81
					0.78
					0.92
					2.3
					1.1
					1.2

## Sheet: Figure 2b,c
Condensation times (s) and fractional changes in lengths
Kanamycin, times	Kanamycin, lengths	Ciprofloxacin, times	Ciprofloxacin, lengths
120	0.087	120	0.2
120	0.076	140	0.16
480	0.32	160	0.17
240	0.19	120	0.11
240	0.23	100	0.11
120	0.14	140	0.073
120	0.11	110	0.12
240	0.36	300	0.15
120	0.12	200	0.29
120	0.2	240	0.17
120	0.14	200	0.12
120	0.14	220	0.093
360	0.11	240	0.13
120	0.14	220	0.14
120	0.19	220	0.083
360	0.087	40	0.22
240	0.062	120	0.088
240	0.24	80	0.13
360	0.12	200	0.061
240	0.2	160	0.26
120	0.21	120	0.42
120	0.22	120	0.25
360	0.18	140	0.13
120	0.074	120	0.019
120	0.14	80	0.2
120	0.12	60	0.11
120	0.18	40	0.24
360	0.28	80	0.2
360	0.19	100	0.27
240	0.092	120	0.26

## Sheet: Figure 3a
Population fractions of condensed or lysed cells
Kanamycin			Ciprofloxacin			Untreated
Time (h)	Condensed/lysed fraction	Std. error	Time (h)	Condensed/lysed fraction	Std. error	Time (h)	Condensed/lysed fraction	Std. error
0	0	0	0	0	0	0	0	N/A
1	0.92	0.15	1	0.52	0.1	1	0	N/A
24	0.94	0.04	24	0.9	0.1	24	0	N/A
CFU/mL values used to calculate log survival
Time (h)	0	1	2	4	6	24
Untreated	25000000	80000000	600000000	2300000000	2400000000	3000000000
Untreated	20000000	90000000	1000000000	1900000000	2600000000	2900000000
KAN 10x (MIC)	34000000	800000	17000	1000	1000	1000
KAN 10x	42000000	800000	10000	1000	1000	1000
CIP 10x	17000000	1700000	510000	170000	120000	39000
CIP 10x	15000000	1400000	600000	180000	210000	43000

## Sheet: Figure 3b,c
Cell number	Time since condensation (min)
1	-140	-120	-100	-80	-60	-40	-20	0	20	40	60	80	100	120	140
2	-160	-140	-120	-100	-80	-60	-40	-20	0	20	40	60	80	100
3	-140	-120	-100	-80	-60	-40	-20	0	20	40	60	80	100	120
4	-80	-60	-40	-20	0	20	40	60	80	100	120	140	160	180
5	-120	-100	-80	-60	-40	-20	0	20	40	60	80	100
6	-100	-80	-60	-40	-20	0	20	40	60	80	100	120
7	-180	-160	-140	-120	-100	-80	-60	-40	-20	0	20	40
8	-140	-120	-100	-80	-60	-40	-20	0	20	40	60	80
9	-120	-100	-80	-60	-40	-20	0	20	40	60
10	-120	-100	-80	-60	-40	-20	0	20	40	60	80	100
11	-100	-80	-60	-40	-20	0	20	40	60	80	100	120
12	-140	-120	-100	-80	-60	-40	-20	0	20	40	60	80
13	-80	-60	-40	-20	0	20	40	60	80	100	120	140
14	-100	-80	-60	-40	-20	0	20	40	60	80	100	120
15	-160	-140	-120	-100	-80	-60	-40	-20	0	20	40	60
16	-100	-80	-60	-40	-20	0	20	40	60	80	100	120
17	-100	-80	-60	-40	-20	0	20	40	60	80	100	120
18	-100	-80	-60	-40	-20	0	20	40	60	80	100	120
19	-60	-40	-20	0	20	40	60	80	100	120	140	160
20	-80	-60	-40	-20	0	20	40	60	80	100	120	140
Cell number	Cell length / length at condensation
1	0.320639	0.485643	0.59011	0.679089	0.815808	0.857977	0.937446	1	0.982038	0.973764	0.9768	0.9768	0.9768	0.9768	0.99458
2	0.302339	0.406807	0.528775	0.680059	0.759573	0.807311	0.954078	1.10062	1	1	1	1	0.969267	0.969267
3	0.299102	0.444335	0.570001	0.607314	0.813645	0.945256	1.05623	1	1	1	0.944473	0.944473	0.944473	0.944473
4	0.402523	0.763567	0.87685	0.99112	1	1.01486	1.01486	0.957915	0.956768	0.956768	0.956768	0.956768	1.0004	1.0004
5	0.760465	0.799708	0.826221	0.976918	0.996439	1.07685	1	1	1	1	0.96772	0.992173
6	0.711723	0.795224	0.918587	0.976238	1.01639	1	0.927974	0.927974	0.927974	0.927974	0.927974	0.927974
7	0.606216	0.633841	0.67878	0.742414	0.774924	0.803016	0.80727	0.94986	1.03597	1	1	1.0024
8	0.650158	0.719789	0.806725	0.846078	0.9367	0.973728	0.973266	1	0.960205	0.963982	0.944983	0.949256
9	0.756165	0.75732	0.806497	0.907865	0.986551	1.07636	1	1.0271	1.05729	1.0387
10	0.537655	0.685738	0.747449	0.860825	0.926183	1.06131	1	1	0.95261	0.95261	0.95261	0.956305
11	0.706557	0.826315	0.946985	1.03233	1.08065	1	1	1.01312	1.01837	1.0554	1.0554	1.05066
12	0.505448	0.561183	0.638424	0.692823	0.824898	0.940188	1.02221	1	0.968655	0.996999	0.996999	1.00137
13	0.723606	0.833834	0.925091	0.979292	1	1	1	1	0.899451	0.917638	0.903617	0.903617
14	0.679404	0.798209	0.880337	0.970728	0.99559	1	0.990967	0.956031	0.956031	0.9489	0.9489	0.9489
15	0.644223	0.649179	0.768483	0.82421	0.842748	1.02412	1.02836	1.02636	1	0.971402	0.966568	0.966568
16	0.78898	0.856315	0.911725	0.971667	1.06786	1	1	1	0.956479	0.956479	0.982427	0.982427
17	0.775133	0.802658	0.856538	0.920117	0.985574	1	1	0.96245	0.96245	0.875212	0.875212	0.875212
18	0.720258	0.788529	0.909418	0.955587	1.00852	1	1.00406	1.00406	1.0109	1.02728	1.02728	1.02728
19	0.749374	0.804574	0.949124	1	1	1	0.992339	1.01258	1.01258	1.01258	1.01258	1.01258
20	0.821766	0.861894	0.974186	1.03314	1	0.984021	0.984021	0.984626	0.984626	0.977645	0.977645	0.977645

## Sheet: Figure 3d,e
Cell number	Time since condensation (min)
1	-200	-190	-180	-170	-160	-150	-140	-130	-120	-110	-100	-90	-80	-70	-60	-50	-40	-30	-20	-10	0	10	20	30	40	50	60	70	80	90
2	-210	-200	-190	-180	-170	-160	-150	-140	-130	-120	-110	-100	-90	-80	-70	-60	-50	-40	-30	-20	-10	0	10	20	30	40	50	60	70	80
3	-180	-170	-160	-150	-140	-130	-120	-110	-100	-90	-80	-70	-60	-50	-40	-30	-20	-10	0	10	20	30	40	50	60	70	80	90	100	110
4	-280	-270	-260	-250	-240	-230	-220	-210	-200	-190	-180	-170	-160	-150	-140	-130	-120	-110	-100	-90	-80	-70	-60	-50	-40	-30	-20	-10	0	10
5	-110	-100	-90	-80	-70	-60	-50	-40	-30	-20	-10	0	10	20	30	40	50	60	70	80	90	100	110	120	130	140	150	160	170	180
6	-170	-160	-150	-140	-130	-120	-110	-100	-90	-80	-70	-60	-50	-40	-30	-20	-10	0	10	20	30	40	50	60	70	80	90	100	110	120
7	-220	-210	-200	-190	-180	-170	-160	-150	-140	-130	-120	-110	-100	-90	-80	-70	-60	-50	-40	-30	-20	-10	0	10	20	30	40	50	60	70
8	-200	-190	-180	-170	-160	-150	-140	-130	-120	-110	-100	-90	-80	-70	-60	-50	-40	-30	-20	-10	0	10	20	30	40	50	60	70	80	90
9	-220	-210	-200	-190	-180	-170	-160	-150	-140	-130	-120	-110	-100	-90	-80	-70	-60	-50	-40	-30	-20	-10	0	10	20	30	40	50	60	70
10	-170	-160	-150	-140	-130	-120	-110	-100	-90	-80	-70	-60	-50	-40	-30	-20	-10	0	10	20	30	40	50	60	70	80	90	100	110	120
11	-170	-160	-150	-140	-130	-120	-110	-100	-90	-80	-70	-60	-50	-40	-30	-20	-10	0	10	20	30	40	50	60	70	80	90	100	110	120
12	-100	-90	-80	-70	-60	-50	-40	-30	-20	-10	0	10	20	30	40	50	60	70	80	90	100	110	120	130	140	150	160	170	180	190
13	-200	-190	-180	-170	-160	-150	-140	-130	-120	-110	-100	-90	-80	-70	-60	-50	-40	-30	-20	-10	0	10	20	30	40	50	60	70	80	90
14	-180	-170	-160	-150	-140	-130	-120	-110	-100	-90	-80	-70	-60	-50	-40	-30	-20	-10	0	10	20	30	40	50	60	70	80	90	100	110
15	-210	-200	-190	-180	-170	-160	-150	-140	-130	-120	-110	-100	-90	-80	-70	-60	-50	-40	-30	-20	-10	0	10	20	30	40	50	60	70	80
16	-180	-170	-160	-150	-140	-130	-120	-110	-100	-90	-80	-70	-60	-50	-40	-30	-20	-10	0	10	20	30	40	50	60	70	80	90	100	110
17	-230	-220	-210	-200	-190	-180	-170	-160	-150	-140	-130	-120	-110	-100	-90	-80	-70	-60	-50	-40	-30	-20	-10	0	10	20	30	40	50	60
18	-140	-130	-120	-110	-100	-90	-80	-70	-60	-50	-40	-30	-20	-10	0	10	20	30	40	50	60	70	80	90	100	110	120	130	140	150
19	-210	-200	-190	-180	-170	-160	-150	-140	-130	-120	-110	-100	-90	-80	-70	-60	-50	-40	-30	-20	-10	0	10	20	30	40	50	60	70	80
20	-230	-220	-210	-200	-190	-180	-170	-160	-150	-140	-130	-120	-110	-100	-90	-80	-70	-60	-50	-40	-30	-20	-10	0	10	20	30	40	50	60
Cell number	Cell length / length at condensation
1	0.886946	1.04678	1.16371	1.21523	1.21647	1.17071	1.16768	1.14693	1.18609	1.19744	1.20932	1.2317	1.23481	1.21624	1.17677	1.12727	1.13986	1.12984	1.11235	1.04631	1	0.974592	1.0073	1.00357	0.975058	0.932323	0.950583	0.934887	0.934343	0.934343
2	1.02404	1.09168	1.10892	1.09482	1.08042	1.09191	1.1239	1.13958	1.1293	1.09894	1.08703	1.05017	1.0605	1.06427	1.07513	1.06933	1.04122	1.03455	1.03879	1.04122	1.02502	1	0.977066	0.952621	0.919004	0.895314	0.867154	0.840098	0.819718	0.819718
3	0.858599	1.0183	1.16565	1.23518	1.25741	1.27444	1.28774	1.28806	1.28571	1.29116	1.29325	1.2676	1.22499	1.17313	1.13982	1.10638	1.08036	1.04819	1	0.982206	0.959473	0.948012	0.931294	0.914577	0.917806	0.907738	0.889881	0.858536	0.853977	0.868541
4	0.665867	0.784529	0.912319	1.00087	1.02225	1.02992	1.04257	1.0585	1.0585	1.0549	1.05237	1.05077	1.04171	1.01746	1.00839	1.0008	1.01106	1.03471	1.01985	1.0062	0.96722	0.972017	0.981478	0.981478	0.990939	0.987008	1.00866	1.00653	1	0.959491
5	0.822548	0.947587	0.988248	1.02037	1.02844	1.01575	1.00063	0.991147	0.967408	0.967408	0.991382	1	0.996396	0.952993	0.945785	0.938656	0.929411	0.920715	0.879975	0.877703	0.843074	0.845111	0.829207	0.840646	0.815497	0.818474	0.793325	0.824193	0.855766	0.851222
6	1.28641	1.11174	1.18121	1.18932	1.21367	1.23459	1.29068	1.30306	1.34904	1.33253	1.33139	1.2837	1.25623	1.16327	1.10064	1.03217	1.01224	1	0.925836	0.906904	0.849537	0.887117	0.915302	0.920854	0.975943	0.929253	0.944199	0.927544	0.974804	1.00299
7	0.992047	0.981564	0.990722	1.00265	0.984456	0.99518	1.03253	1.06531	1.03928	1.02783	0.999518	1.0341	1.03892	0.999277	0.978913	0.925292	0.963851	0.967586	0.991927	0.993132	1	1.01747	1	0.978793	0.969032	1.00289	1.03193	0.99988	1.00759	0.968671
8	1.1837	1.25312	1.27796	1.27819	1.28316	1.27842	1.25434	1.23928	1.2207	1.19593	1.20205	1.18615	1.19609	1.17552	1.1662	1.14594	1.12652	1.10083	1.07041	1.01491	1	0.9802	1.00466	1.00451	1.00917	1.02087	1.00642	1.01605	1.0198	1.02102
9	0.979638	1.05689	1.12068	1.12442	1.14815	1.14471	1.1513	1.14605	1.13101	1.11529	1.11416	1.12337	1.12816	1.13071	1.12098	1.11027	1.109	1.11139	1.09859	1.07943	1.06363	1.05817	1	0.96212	0.915481	0.919299	0.912412	0.897215	0.88928	0.860832
10	1.20659	0.99056	1.04857	1.10672	1.14256	1.10918	1.06294	1.02654	1.04282	1.04282	1.07032	1.00219	0.983171	0.939663	0.993843	0.993843	1.01259	1	1.00137	0.980709	0.96347	0.970858	0.971952	0.955261	0.964154	0.990696	0.988644	0.937064	0.918457	0.918457
11	1.32865	1.19098	1.26731	1.29349	1.33827	1.31509	1.29317	1.25942	1.22899	1.21479	1.18625	1.13547	1.14824	1.11418	1.11575	1.08516	1.03548	1	0.955528	0.986122	0.965621	0.949377	0.960574	0.990853	0.999527	0.938496	0.891815	1.0164	1.11828	1.18672
12	1.04882	1.15007	1.23075	1.28718	1.30131	1.29419	1.23183	1.16888	1.09384	1.03401	1	0.955174	0.961021	0.89885	0.906841	0.858605	0.878289	0.906646	0.900897	0.882187	0.836874	0.83931	0.85802	0.889495	0.894757	0.874878	0.866108	0.900897	0.893101	0.884623
13	1.00421	1.15016	1.19804	1.20926	1.2357	1.24752	1.24482	1.21236	1.20054	1.15376	1.12722	1.1155	1.13042	1.13924	1.15096	1.12141	1.05459	1.02534	1.02023	1.03205	1	0.973355	0.945007	0.913052	0.904237	0.903236	0.92357	0.926675	0.944005	0.932385
14	0.983487	1.09253	1.1409	1.15051	1.1636	1.17655	1.174	1.16171	1.14512	1.14105	1.1508	1.15327	1.15647	1.14345	1.13858	1.10286	1.07129	1.02997	1	0.978032	0.945515	0.948934	0.931912	0.918455	0.879319	0.838219	0.811159	0.780316	0.780534	0.782934
15	0.773836	0.875257	0.924761	0.981414	1.01331	1.04262	1.02779	1.02332	1.02332	1.03467	1.02895	1.00322	0.99437	0.974265	0.949602	0.945939	0.96238	0.999106	1.01099	1.00643	1.01072	1	0.99589	0.970959	0.957019	0.940667	0.944688	0.883657	0.863819	0.818783
16	0.874694	0.999436	1.07262	1.08993	1.12023	1.12888	1.12963	1.108	1.13885	1.12944	1.15597	1.11204	1.10762	1.07714	1.06021	1.03904	1.0301	1.03067	1	0.987206	0.964628	0.938946	0.905644	0.875823	0.893509	0.893509	0.884854	0.845814	0.797272	0.767451
17	0.811435	0.885851	0.899545	0.91084	0.947374	0.995302	1.02329	1.03418	1.02649	1.02399	1.01914	0.9994	0.991354	0.990604	1.03393	1.01989	0.9994	0.986706	0.997901	1.03568	1.03084	1.04633	1.01804	1	0.962267	0.938678	0.918936	0.875806	0.854116	0.827877
18	0.988318	1.08822	1.11131	1.15887	1.17039	1.1797	1.1673	1.16383	1.16873	1.16074	1.14245	1.11374	1.10112	1.05505	1	0.936078	0.924065	0.905825	0.913484	0.920317	0.940321	0.945556	0.923789	0.910178	0.891938	0.89271	0.892158	0.915744	0.910619	0.914146
19	1.14282	1.19769	1.18943	1.2	1.1851	1.14733	1.07362	1.02393	1.00259	1.04017	1.05219	1.03152	0.996444	1.00971	1.05766	1.07439	1.03537	0.978376	0.947237	0.964921	0.993657	1	0.96444	0.940702	0.967996	1.00356	0.999808	0.931667	0.902066	0.908025
20	1.06553	1.13571	1.18488	1.17654	1.1695	1.19062	1.2047	1.22669	1.18401	1.16365	1.12856	1.0795	1.05101	1.01744	1.04527	1.04473	1.02805	0.999892	1.01451	1.02155	1.02155	1.01386	0.98592	1	0.99361	1.02155	1.00054	0.965017	0.959818	0.980938

## Sheet: Figure 3f,g
Kanamycin
Cell number	Time since condensation (min)
1	-220	-200	-180	-160	-140	-120	-100	-80	-60	-40	-20	0	20	40	60	80	100	120
2	-260	-240	-220	-200	-180	-160	-140	-120	-100	-80	-60	-40	-20	0	20	40	60	80	100
3	-120	-100	-80	-60	-40	-20	0	20	40	60	80	100	120	140	160	180	200
4	-240	-220	-200	-180	-160	-140	-120	-100	-80	-60	-40	-20	0	20	40	60	80	100	120
5	-300	-280	-260	-240	-220	-200	-180	-160	-140	-120	-100	-80	-60	-40	-20	0	20	40
6	-120	-100	-80	-60	-40	-20	0	20	40	60	80	100	120	140	160	180	200
7	-60	-40	-20	0	20	40	60	80
8	-80	-60	-40	-20	0	20	40	60	80	100	120	140	160	180	200	220	240	260	280
9	-40	-20	0	20	40	60	80	100	120	140
10	-200	-180	-160	-140	-120	-100	-80	-60	-40	-20	0	20	40	60	80	100	120	140	160
11	0	20	40	60	80	100	120	40
12	0	20	40	60	80	100	120	140
13	0	20	40	60	80	100	120	140
14	0	20	40	60	80	100	120	140
15	0	20	40	60	80	100	120	140	160
16	0	20	40	60	80	100	120	140	160
17	0	20	40	60	80	100	120	140	160
18	0	20	40	60	80	100	120	60	80
19	0	20	40	60	80	40	60	80	0
20	0	20	40	60	80	60	80	100	120
Cell number	Cell length / length at condensation
1	1.03474	1.05527	1.0458	1.10518	1.09381	1.11402	1.10865	1.10865	1.01327	1.01579	1.06759	1	0.904927	0.903348	0.917877	0.862287	0.835123	0.83765
2	0.971047	1.00028	1.01406	1.01601	1.04051	1.04691	1.03758	1.01336	1.03772	1.03188	1.03758	0.977171	0.971186	1	0.857461	0.79343	0.822244	0.794961	0.840061
3	1.09144	1.06649	1.08851	1.02788	1.02913	1.06593	1	1.00463	1.03116	1.04753	1.01468	1.03364	1.02834	1.04595	1.01964	0.995484	0.963423
4	1.10977	1.08331	1.11372	1.1063	1.03857	1.07565	1.06156	1.06057	1.09073	1.04524	1.06057	1.0529	1	0.98492	1.01508	0.887021	0.823239	0.814833	0.728554
5	1.02659	1.02644	1.02083	1.0195	1.01536	1.01152	0.998227	1.01861	1.00295	1.02969	0.974295	1.04048	1.00207	1	0.996602	1	0.965874	0.941793
6	1.41387	1.34653	1.38342	1.40609	1.50288	1.15973	1	0.991201	1.01354	1.05651	0.989509	0.995939	1.03553	0.942809	0.871743	0.939086	1.00169
7	0.752809	1.07911	1.17083	1	0.938088	0.968814	0.93717	0.99679
8	0.952147	1.03327	1.03884	1.03977	1	0.941543	0.86413	0.825689	0.781813	0.754374	0.752386	0.737805	0.751458	0.748144	0.775716	0.757556	0.763123	0.744963	0.746288
9	0.522216	0.850933	1	0.742066	0.789575	0.753222	0.75803	0.770917	0.77765	0.760723
10	0.95193	1.02	0.991228	1.02421	1.06105	1.07263	0.96	1.07088	1.00596	1.0214	1	0.866316	0.794035	0.867018	0.857895	0.870175	0.918246	0.795789	0.974737
11	1	1.794	3.12331	4.5697	6.12404	7.18734	8.36846	0.963362
12	1	1.90244	3.21127	5.76194	8.2226	10.0948	11.5462	11.6118
13	1	1.91373	3.58149	5.87883	8.82878	10.9875	11.5933	12.0803
14	1	1.763	2.8971	4.49839	5.64503	6.15059	5.78057	5.91072
15	1	1.78938	3.04334	4.78378	7.54101	9.87558	11.3677	11.4632	11.37
16	1	1.88966	3.28876	5.30476	7.51066	10.4651	11.4208	10.9479	11.0747
17	1	1.74406	3.03218	4.86033	6.9894	8.74918	9.26289	9.23327	9.17733
18	1	1.70994	2.79596	4.28397	6.94214	9.33993	9.79939	0.994863	0.982785
19	1	1.68599	3.07995	5.14311	8.05217	0.822066	0.841224	0.807752
20	1	2.06008	3.59396	6.04641	7.82973	0.995457	1.026	1.02773	1.01707
Ciprofloxacin
Cell number	Time since condensation (min)
1	0	20	40	60	80	100	120	140
2	0	20	40	60	80	100	120	140
3	0	20	40	60	80	100	120	140
4	0	20	40	60	80	100	120	140
5	0	20	40	60	80	100	120	140
6	0	20	40	60	80	100	120	140
7	0	20	40	60	80	100	120	140
8	0	20	40	60	80	100	120	140
9	0	20	40	60	80	100	120	140
10	0	20	40	60	80	100	120	140
11	-100	-80	-60	-40	-20	0	20	40
12	-80	-60	-40	-20	0	20	40	60
13	-60	-40	-20	0	20	40	60	80
14	-80	-60	-40	-20	0	20	40
15	0	20	40	60	80	100	120	140
16	-20	0	20	40	60	80	100	120
17	-40	-20	0	20	40	60	80	100
18	-80	-60	-40	-20	0	20	40	60	80
19	-60	-40	-20	0	20	40	60	80
20	-40	-20	0	20	40	60	80	100	120
Cell number	Cell length / length at condensation
1	1	1.48904	2.17605	3.03676	3.88607	4.68616	5.2169	5.85598
2	1	1.57256	2.26025	3.046	3.70689	4.21267	4.95794	5.32177
3	1	1.30926	1.91434	2.78835	3.53386	4.37948	4.67032	4.79283
4	1	1.47922	2.11852	2.77946	3.24802	3.62968	4.0742	4.35452
5	1	1.24513	1.58496	1.99164	2.20474	2.60237	2.87744	3.20474
6	1	1.32096	1.56843	2.09674	2.52456	2.87739	3.22197	3.31346
7	1	1.50608	2.11581	3.12391	4.04169	5.25246	5.48639	6.72727
8	1	1.27668	1.67939	1.9656	2.236	2.34622	2.43158	2.50992
9	1	1.54453	2.09829	2.56576	2.91878	3.34518	3.63775	3.7725
10	1	1.49112	2.10059	2.53126	2.9506	3.42398	3.82943	4.186
11	0.540025	0.631466	0.812192	0.86484	1.02555	1	0.938732	0.963362
12	0.562421	0.758302	0.955023	1.03237	1	1.03867	1.06389	1.06305
13	0.626992	0.8388	1.0164	1	1.01359	0.915183	0.989691	0.974695
14	0.291615	0.430037	0.640131	0.845302	1	0.932157	0.884147
15	1	1.04292	1.12319	1.13712	1.07804	1.02118	0.984392	0.919732
16	0.95712	1	1.00096	0.90016	0.90528	0.83648	0.65728	0.75104
17	0.900463	0.930813	1	0.991512	0.891718	1.05658	0.959362	0.955504
18	0.892406	0.931695	0.937804	0.985978	1	0.989727	0.989727	0.994863	0.982785
19	0.936578	0.963664	0.978199	1	0.845849	0.822066	0.841224	0.807752
20	0.947838	0.966949	1	0.989505	1.03023	0.995457	1.026	1.02773	1.01707

## Sheet: Figure 4a
Relative carboxy-H2DCFDA intensity
Kanamycin, untreated	Kanamycin, turgid	Kanamycin, condensed	Kanamycin, lysed	Ciprofloxacin, untreated	Ciprofloxacin, turgid	Ciprofloxacin, condensed	Ciprofloxacin, lysed
2.7	1.4	3	2.4	1	0.68	0.89	1.1
0.4	0.98	1.2	0.91	1.2	1.6	2.5	-0.065
0.5	0.59	2.3	0.71	1.7	1.2	2.1	1
0.9	-2.2	0.59	0.24	-0.2	1	2.2	0.89
0	0.42	2.7	13	2.4	1.5	1	-0.24
-0.2	7.6	2.1	37	1.4	1.4	0.89	2.2
0.8	-0.16	8.1	16	2.6	1.5	0.038	1
0.4	-0.61	1.4	0.15	1.9	1.4	2.5	-1.8
0.5	0.74	1.4	1.2	1	1.8	2.4	-3.1
0.9	1	3.7	13	1.3	0.89	0.89	3.1
0.8	1.1	5.8	13	1.4	0.94	2.3	24
0.9	1.1	0.72	4.4	2	1	-1.1	12
0	1	-4.9	2.9	1.6	1.1	26	6.8
0.2	0.74	-5.2	1.9	1.2	0.5	21	-1.8
2.7	1.4	6.2	9	1.9	0.56	18	2.8
0.3	0.66	3.2	1.5	0.7	0.28	22	1.4
1.8	1.1	2.5	14	0.4	0.091	21	1.4
0.7	0.97	2.6	5.6	1.5	0.071	2	0.49
0.4	0.46	2.1	10	1	-0.096	-4.5	1.5
0.7	1.3	0.45	10	1.6	1.5	1.4	0.79
1.2	0.83	3.9		1.6	1.6	4.5	0.96
0.2	1.5	0.26		0.6	1.5	0.62
0.3		2.9		2	2.2	3.2
0.6		0.18		0.1	2.1	3.2
1.7		1.1		0.8	1.3	1.1
-0.1		0.52		1.9	2.7	2.7
0.8		0.28		1.2	1.8	0.46
0.4		-0.74		1.3	3.1
1.3		-0.2		2	1.3
2.1		5.2		2.2	-0.94
					-2
					-1.7
					1.2
					0.71
					0.72
					1.6
					-1.1
					1.5
					1.5
					1.2
					1.3
					1.2
					1.7
					1.1
					0.44
					1.2
					0.9

[truncated: 21 more sheets: Figure 4b, Figure 4c, Figure 5, Figure 6a,b, Figure 6e,f, Figure 6g, Figure 6h, Figure 7b, Figure 7d, Sup. Fig. 1, Sup. Fig 2, Sup. Fig 5, Sup. Fig. 6, Sup. Fig. 7, Sup. Fig. 8, Sup. Fig. 9, Sup. Fig. 11, Sup. Fig. 12, Sup. Fig. 13, Sup. Fig. 14 …]
